# Supplementary material for: MEK inhibitors overcome resistance to BET inhibition across a number of solid and hematologic cancers
Source: Oncogenesis. 2018 Apr 20;7(4):35. doi: 10.1038/s41389-018-0043-9 (PMC5908790; doi:10.1038/s41389-018-0043-9)
Supplement: Supplementary file 3 — Supplemental Table S1 [file 41389_2018_43_MOESM3_ESM.xlsx]

## Sheet: Sheet 1
Cell Line	gIC50 (nM)	Net Cell Growth/Death (%)	Type	KRAS Status
DMS-53	109	-9	SCLC	WT
SCLC3	119	280	SCLC	NA
NCI-H526	136	-105	SCLC	WT
NCI-H1417	139	-87	SCLC	WT
NCI-H1436	187	-42	SCLC	WT
DMS-114	194	12	SCLC	WT
NCI-H146	564	-70	SCLC	WT
NCI-H510	570	-35	SCLC	WT
DMS-273	604	135	SCLC	WT
NCI-H1105	676	15	SCLC	WT
NCI-H748	680	-43	SCLC	WT
NCI-H69	681	-31	SCLC	WT
DMS-153	682	-7	SCLC	WT
NCI-H1930	711	50	SCLC	WT
SW1271	801	92	SCLC	WT
COR-L47	1265	-81	SCLC	WT
NCI-H187	1324	-36	SCLC	WT
DMS-79	1461	-9	SCLC	WT
NCI-H1694	1661	-67	SCLC	WT
NCI-H1048	1888	141	SCLC	WT
COLO-668	1955	4	SCLC	MT
NCI-H889	2065	46	SCLC	WT
NCI-H2141	2689	37	SCLC	WT
SHP-77	2982	58	SCLC	MT
NCI-H524	3153	57	SCLC	WT
NCI-H2171	3571	128	SCLC	WT
NCI-H82	16386	397	SCLC	WT
NCI-H2081	19189	107	SCLC	WT
NCI-H1092	29326	238	SCLC	WT
NCI-H2107	29326	706	SCLC	NA
COLO-201	13	401	CRC	WT
SNUC1	49	38	CRC	WT
SW837	55	90	CRC	MT
NCI-H508	68	-54	CRC	WT
SW48	75	-15	CRC	WT
NCI-H630	106	83	CRC	WT
SW1417	117	-46	CRC	WT
HCC2998	202	-52	CRC	WT
SW480	235	129	CRC	MT
SNU-C2B	249	-21	CRC	MT
RKO	352	205	CRC	WT
COLO-205	450	290	CRC	WT
CO115	576	62	CRC	NA
SW948	645	247	CRC	MT
HT29	1324	106	CRC	WT
SW1116	2102	-58	CRC	MT
SK-CO-1	2214	171	CRC	MT
SW403	2345	162	CRC	MT
LS180	2363	258	CRC	MT
T84	2409	11	CRC	MT
LS1034	2711	113	CRC	MT
HCT-15	3455	136	CRC	MT
HCT-116	3976	1164	CRC	MT
NCI-H1666	152.22	-19.294	NSCLC	WT
CORL105	419.49	29.3857	NSCLC	WT
NCI-H1299	428.612	536.451	NSCLC	WT
RERF-LC-MS	434.914	3.83798	NSCLC	WT
NCI-H1395	452.147	-26.1212	NSCLC	WT
NCI-H1373	477.852	5.57254	NSCLC	MT
SW1573	481.497	41.6877	NSCLC	MT
NCI-H2052	509.629	118.867	NSCLC	WT
NCI-H522	509.82	-4.33744	NSCLC	WT
UMC11	532.377	-74.6157	NSCLC	WT
NCI-H322	549.588	552.666	NSCLC	NA
NCI-H810	549.604	109.713	NSCLC	WT
NCI-H2009	574.478	232.401	NSCLC	MT
NCI-H1648	599.177	-16.3955	NSCLC	WT
SKMES1	603.317	182.03	NSCLC	WT
NCI-H358	609.9	-32.7259	NSCLC	MT
NCI-H1437	722.574	623.949	NSCLC	WT
NCI-H650	757.717	82.34	NSCLC	MT
NCI-H1651	821.275	228.466	NSCLC	WT
NCI-H647	829.408	235.061	NSCLC	MT
HOP62	907.279	25.8188	NSCLC	MT
NCI-H1563	954.76	37.3684	NSCLC	WT
NCI-H441	958.535	-17.0041	NSCLC	MT
NCI-H332M	992.51	45.7637	NSCLC	NA
ABC1	1108.78	65.4777	NSCLC	WT
HOP92	1194.06	46.3562	NSCLC	WT
CORL23	1202.14	383.413	NSCLC	MT
NCI-H1355	1293.59	62.2664	NSCLC	MT
NCI-H520	1374.63	572.04	NSCLC	WT
NCI-H460	1642.54	1838.27	NSCLC	MT
CALU3	1664.64	69.3491	NSCLC	WT
NCI-H2030	1667.03	406.305	NSCLC	MT
NCI-H2405	1682.68	21.2307	NSCLC	WT
NCI-H1435	1762.7	57.4745	NSCLC	WT
CHAGOK1	2151.99	280.906	NSCLC	WT
NCI-H292	2249.8	129.845	NSCLC	WT
NCI-H2087	2363.3	269.755	NSCLC	WT
NCI-H2291	2455.07	165.557	NSCLC	MT
NCI-H1792	2464.26	468.048	NSCLC	MT
NCI-H1915	2882.42	284.864	NSCLC	WT
NCI-H2085	3355.56	351.687	NSCLC	WT
NCI-H2347	3765.95	107.602	NSCLC	MT
NCI-H23	3979.67	238.295	NSCLC	MT
A427	4504.49	113.419	NSCLC	MT
NCI-H2023	4548.35	213.523	NSCLC	WT
NCI-H1581	7142	357.64	NSCLC	WT
NCI-H1693	10241.9	120.633	NSCLC	WT
CALU1	>20000	279.863	NSCLC	MT
CALU6	>20000	527.938	NSCLC	MT
NCI-H1650	>20000	334.131	NSCLC	WT
NCI-H1703	>20000	413.193	NSCLC	WT
NCI-H1793	>20000	291.545	NSCLC	WT
NCI-H1838	>20000	-211.584	NSCLC	WT
NCI-H1993	>20000	185.74	NSCLC	WT
NCI-H2122	>20000	569.821	NSCLC	MT
NCI-H2228	>20000	328.423	NSCLC	WT
NCI-H2342	>20000	50.0901	NSCLC	WT
NCI-H838	>20000	233.078	NSCLC	WT
SW900	>20000	188.703	NSCLC	MT
HUPT4	330	-2	PaCa	MT
HUPT3	780	2	PaCa	MT
BxPC3	906.5	-51.5	PaCa	WT
HS766T	912	102	PaCa	MT
Capan-1	1066	9.5	PaCa	MT
Capan-2	1249	40	PaCa	MT
MiaPaca-2	1808.5	-26.5	PaCa	MT
HPAFII	1827	92	PaCa	MT
AsPc1	1861	148	PaCa	MT
CFPAC-1	1915	20.5	PaCa	MT
PANC1	2250.5	-18.5	PaCa	MT
HPAC	2365	84	PaCa	MT
HS700T	2474	3.6	PaCa	NA
DAN-G	3957	130	PaCa	MT
PL45	4417	91	PaCa	NA
SU86.86	4708	91	PaCa	MT
PSN-1	8524	268	PaCa	MT
KCI-MOH1	14722.5	112	PaCa	NA
YAPC	>25000	265	PaCa	MT
A101D	351	8	Melanoma	WT
MB435	1129	12.5	Melanoma	NA
SKMEL24	1831	-12.5	Melanoma	WT
A375	3541	9	Melanoma	WT
HCC2157	161.5	-90	Breast	WT
DU4475	252	-93.5	Breast	WT
Hs 578T	281	47.5	Breast	WT
MDA-MB-468	307	-82.5	Breast	WT
MCF-7	363.5	29	Breast	WT
HCC70	435.5	-96	Breast	WT
HCC1428	488	-50	Breast	WT
CAMA-1	519.5	2	Breast	WT
MDA-MB-231	595.5	268	Breast	MT
HCC1599	606	-22.5	Breast	WT
ZR-75-30	662	-6	Breast	WT
MDA-MB-415	677.5	-47.5	Breast	WT
ZR-75-1	1011	6	Breast	WT
BT-549	1094.5	69	Breast	WT
HCC1806	1117	0.5	Breast	WT
MDA-MB-436	1186.5	199.5	Breast	WT
HCC38	1481	-30	Breast	WT
HCC1937	1495.5	44.5	Breast	WT
T-47D	1750.5	92.5	Breast	WT
BT-20	2174.5	239.5	Breast	WT
MDA-MB-157	2177.5	7	Breast	WT
HCC1143	2632.5	113	Breast	WT
Bcap-37	2647.5	707.5	Breast	NA
HCC1395	3204.5	115	Breast	WT
MOLM16	14.2431	-100	AML	WT
NOMO-1	21.6115	-100	AML	MT
SH-2	22.2708	-99	AML	NA
UCSD-AML1	42.249	-33.5	AML	NA
OCIAML2	53.52	-100	AML	WT
EOL-1	54.84	-100	AML	WT
OCIAML3	57.38	-100	AML	WT
SKM1	58.27	-98.6	AML	MT
KASUMI3	67.98	-98.67	AML	NA
KASUMI1	68.78	-97	AML	WT
OCI-M1	74.48	-100	AML	WT
MOLM13	84.5691	-100	AML	WT
KG1	104.01	-75.67	AML	WT
THP-1	128.01	-99.5	AML	WT
SKNO1	128.6	-100	AML	WT
GDM-1	132.421	-43.5	AML	WT
SIG-M5	138.459	-92.5	AML	WT
PLB985	139.56	-95.75	AML	WT
AML193	142.974	-92.5	AML	WT
MV411	146.5	-99	AML	WT
HL60	162.61	-100	AML	WT
F36P	184.23	-94.67	AML	WT
KG1	273.35	-90	AML	WT
GF-D8	292.925	177.5	AML	NA
MM1R	8.75164	-100	MM	MT
L363	28.9903	-95	MM	WT
KMS-12-BM	31.3401	-74	MM	WT
LP-1	44.1	-66.3	MM	WT
HuNS-1	48.88	0.33	MM	WT
ARH-77	49.0539	-96	MM	WT
U266B1	79.3106	-5.5	MM	WT
KMS-11	187.1	-93.4	MM	WT
OPM-2	224	-41	MM	WT
RPMI-8226	302	-73.5	MM	MT
RPMI-8226/MR20	307.359	-99	MM	NA
MCCAR	320	310	MM	WT
SU-DHL-6	16	-100	NHL	WT
SU-DHL-16	30.9333	-97.6333	NHL	WT
OCILY18	32.05	-130.75	NHL	NA
SU-DHL-8	34.1	270.05	NHL	WT
Pfeiffer	47.85	-96.45	NHL	WT
TMD8	47.9	-86.5	NHL	NA
MINO	57.025	-89.2	NHL	WT
WSU-FSCCL	80.8	-95.2333	NHL	NA
OCI-Ly3.3	84.475	-72.325	NHL	NA
NU-DHL-1	104.6	-97.825	NHL	MT
SU-DHL-2	110.067	-71.1667	NHL	NA
HT	123.875	249.5	NHL	WT
OCI-Ly10	127.533	-95.8667	NHL	WT
WSU-DLCL2	160.6	55.35	NHL	WT
DB	174.4	287.975	NHL	WT
DOHH2	220.533	-83.4333	NHL	WT
SU-DHL-10	237	-78.1	NHL	MT
Z138	243.333	-81	NHL	NA
Karpas422	260	125	NHL	WT
DEL	289.5	-52.7	NHL	WT
NU-DUL-1	303.2	-93.8333	NHL	MT
SU-DHL-5	363.775	-56.1	NHL	WT
U2932	437.95	103.35	NHL	NA
Farage	447	38	NHL	WT
U-2940	574.433	-26.5	NHL	NA
TOLEDO	776	-37	NHL	MT
REC1	797.933	-93.8	NHL	WT
JeKo1	825.5	-73.475	NHL	WT
SR	970	79	NHL	NA
MAVER1	1022.07	-81.1667	NHL	NA
CI1	1351.7	1004.35	NHL	WT
BJAB	2025.66	429.46	NHL	NA
U698M	2034.7	548.05	NHL	WT
